# Supplementary material for: Mapping the Evidence: Central Sleep Apnea Syndromes During Sleep and Stroke—A Scoping Review
Source: Rev Neurol. 2026 May 26;81(5):49726. doi: 10.31083/RN49726 (PMC13221676; doi:10.31083/RN49726)
Supplement: Supplementary file 1 [file 1576-6578-81-5-49726-s1.zip]

Archive with 3 entries (3 files):
- Supplementary Material-I.docx
- Supplementary Material-II.docx
- Supplementary Material-PRISMA checklist.docx
